# Supplementary material for: Luminescent Hybrid BPA.DA-NVP@Eu2L3 Materials: In Situ Synthesis, Spectroscopic, Thermal, and Mechanical Characterization
Source: Materials (Basel). 2023 Sep 30;16(19):6509. doi: 10.3390/ma16196509 (PMC10573574; doi:10.3390/ma16196509)
Supplement: Supplementary file 1 [file materials-16-06509-s001.zip]

Archive with 1 entries (1 files):
- materials-2611744-supplementary.pdf
